# Supplementary material for: Water mass mixing controls methane cycling and emission in highly hydrodynamic regions of the open ocean
Source: ISME Commun. 2025 Jul 10;5(1):ycaf114. doi: 10.1093/ismeco/ycaf114 (PMC12342928; doi:10.1093/ismeco/ycaf114)
Supplement: Supplment_Table_S3_ycaf114 [file supplment_table_s3_ycaf114.xlsx]

## Sheet: Table S3
		Table S3. Phytoplankton community composition of surface seawater at P section (35°-40°) of Northwest Pacific Station in 2019.
		Phylum	Genus	Species	High, Low or Undetermined DMSP producer	Density (cells L-1)
						P1 (40°N)	P2 (39°N)	P3 (38°N)	P4 (37°N)	P5 (36°N)	P6 (35°N)
		Bacillariophyta	Amphora	Amphora sp.	Undetermined	-	-	250	-	-	-
			Asterionella	Asterionella glacialis	Undetermined	400	-	-	-	-	-
			Bacteriastrum	Bacteriastrum furcatum	Undetermined	-	-	-	10800	375	-
			Bacteriastrum	Bacteriastrum hyalinum var. hyalinum	Undetermined	-	-	-	-	-	500
			Bacteriastrum	Bacteriastrum varians var. hispida	Undetermined	-	-	-	1600	-	-
			Biddulphia	Biddulphia obtuse	LoDP	-	-	-	-	250	-
			Biddulphia	Biddulphia reticulata	LoDP	-	-	-	400	-	-
			Cerataulina	Cerataulina pelagica	Undetermined	200	-	-	3200	750	100
			Chaetoceros	Chaetoceros atlanticus var. atlanticus	LoDP	-	-	-	800	-	-
			Chaetoceros	Chaetoceros atlanticus var. neapolitana	LoDP	200	-	-	-	-	-
			Chaetoceros	Chaetoceros brevis	LoDP	-	-	250	-	-	-
			Chaetoceros	Chaetoceros buceros	LoDP	-	-	-	400	-	-
			Chaetoceros	Chaetoceros dadayi	LoDP	-	-	-	400	-	-
			Chaetoceros	Chaetoceros debilis	LoDP	200	-	-	6400	-	-
			Chaetoceros	Chaetoceros lauderi	LoDP	-	-	-	-	1250	-
			Chaetoceros	Chaetoceros lorenzianus	LoDP	-	-	750	6800	-	300
			Chaetoceros	Chaetoceros pelagicus	LoDP	-	-	-	6400	500	-
			Chaetoceros	Chaetoceros rostratus	LoDP	-	-	-	2000	-	-
			Chaetoceros	Chaetoceros sp.	LoDP	200	-	2250	17200	2000	100
			Chaetoceros	Chaetoceros van heurckii	LoDP	-	-	1000	-	-	200
			Climacodium	Climacodium biconcavum	Undetermined	-	-	-	-	125	-
			Corethrom	Corethrom criophilum	Undetermined	-	-	-	400	-	-
			Coscinodiscus	Coscinodiscus jonesianus	LoDP	300	-	250	-	-	-
			Coscinodiscus	Coscinodiscus sp.	LoDP	-	500	250	400	-	-
			Coscinodiscus	Coscinodiscus subtilis var. subtilis	LoDP	300	-	-	-	-	-
			Cyclotella	Cyclotella sp.	Undetermined	900	600	-	-	-	-
			Cyclotella	Cyclotella striata var. striata	Undetermined	300	300	-	-	250	-
			Cylindrotheca	Cylindrotheca closterium	LoDP	-	-	250	-	-	100
			Cymbella	Cymbella sp.	Undetermined	-	-	-	-	125	-
			Dactyliosolen	Dactyliosolen mediterraneus	Undetermined	-	-	-	1600	-	-
			Diploneis	Diploneis bombus	Undetermined	-	-	4250	-	-	-
			Diploneis	Diploneis sp.	Undetermined	-	100	-	-	-	-
			Ethmodiscus	Ethmodiscus gazella	Undetermined	-	-	-	-	125	-
			Eucampia	Eucampia cornuta	Undetermined	-	-	-	400	125	-
			Fragilaria	Fragilaria spp.	Undetermined	-	-	-	-	-	100
			Fragilariopsis	Fragilariopsis doliolus	Undetermined	800	-	-	-	-	-
			Guinardia	Guinardia delicatula	Undetermined	-	-	-	-	250	100
			Guinardia	Guinardia flaccida	Undetermined	-	-	250	1200	250	-
			Guinardia	Guinardia striata	Undetermined	-	-	750	2800	625	100
			Gyrodinium	Gyrodinium spirale	LoDP	-	-	500	400	375	-
			Gyrosigma	Gyrosigma macrum	Undetermined	-	100	500	-	-	-
			Gyrosigma	Gyrosigma obliquum	Undetermined	-	-	-	-	-	100
			Gyrosigma	Gyrosigma sp.	Undetermined	-	-	-	-	-	100
			Gyrosigma	Gyrosigma tenuissimum	Undetermined	-	100	250	-	-	-
			Hantzschia	Hantzschia marina	Undetermined	-	-	-	-	125	-
			Hemiaulus	Hemiaulus hauckii	Undetermined	-	-	-	2800	-	-
			Hemiaulus	Hemiaulus membranaceus	Undetermined	-	-	500	-	-	-
			Leptocylindrus	Leptocylindrus danicus	Undetermined	-	-	750	800	-	400
			Licmophora	Licmophora sp.	Undetermined	-	100	-	-	-	-
			Mastogloia	Mastogloia rostrata	Undetermined	-	100	-	-	-	-
			Mastogloia	Mastogloia sp.	Undetermined	-	-	-	-	-	200
			Navicula	Navicula directa	LoDP	-	300	-	-	-	-
			Navicula	Navicula semistauros	LoDP	-	-	-	-	-	100
			Navicula	Navicula sp.	LoDP	1000	4300	3250	4000	750	500
			Nitzschia	Nitzschia cbtusa	LoDP or HiDP	-	-	1000	-	-	-
			Nitzschia	Nitzschia longissima	LoDP or HiDP	-	200	500	800	250	-
			Nitzschia	Nitzschia lorenziana var. densestriata	LoDP or HiDP	-	-	-	-	125	-
			Nitzschia	Nitzschia obtusa var. scalpelliformis	LoDP or HiDP	-	-	-	800	-	-
			Nitzschia	Nitzschia sp.	LoDP or HiDP	400	600	1750	4400	1500	900
			Odontella	Odontella sinensis	Undetermined	-	-	-	800	-	-
			Pinnalaria	Pinnalaria sp.	Undetermined	-	100	-	-	-	-
			Pleurosigma	Pleurosigma aestuarii	Undetermined	-	200	-	-	-	-
			Pleurosigma	Pleurosigma sp.	Undetermined	-	-	-	800	-	-
			Pseudo-nitzschia	Pseudo-nitzschia sp.	LoDP	-	-	250	-	-	-
			Rhizosolenia	Rhizosolenia alata f. gracillima	LoDP	-	-	-	-	125	-
			Rhizosolenia	Rhizosolenia setigera	LoDP	-	-	-	2000	-	-
			Rhizosolenia	Rhizosolenia sp.	LoDP	-	-	-	400	-	-
			Rhizosolenia	Rhizosolenia styliformis var. styliformis	LoDP	-	-	250	1200	250	100
			Skeletonema	Skeletonema sp.	LoDP or HiDP	-	-	-	4800	-	-
			Surirella	Surirella sp.	Undetermined	-	200	-	-	-	-
			Synedra	Synedra gaillonii	Undetermined	-	1050	-	-	-	-
			Synedra	Synedra sp.	Undetermined	100	-	-	1200	125	300
			Thalassionema	Thalassionema nitzshioides	Undetermined	-	-	-	2800	-	-
			Thalassiosira	Thalassiosira excentrica	LoDP	-	-	-	-	-	100
			Thalassiosira	Thalassiosira sp.	LoDP	200	1900	2250	800	250	200
			Thalassiothrix	Thalassiothrix frauenfeldii	Undetermined	-	-	-	2400	-	-
			Trachyneis	Trachyneis velata var. oblonga	Undetermined	100	-	-	-	-	-
		Dinophyta	Alexandrium	Alexandrium tamarense	HiDP	-	100	-	-	-	100
			Diplopsalopsis	Diplopsalopsis sp.	Undetermined	-	-	250	-	-	-
			Gonyaulax	Gonyaulax grindleyi	LoDP	-	200	-	-	-	-
			Gonyaulax	Gonyaulax polygramma	LoDP	100	-	-	-	-	-
			Gonyaulax	Gonyaulax turbynei	LoDP	-	-	-	-	250	-
			Corythodinium	Corythodinium reticulatum	Undetermined	-	100	-	-	-	-
			Corythodinium	Corythodinium sp.	Undetermined	-	-	-	-	125	-
			Karenia	Karenia digtata	Undetermined	-	-	-	-	375	-
			Katodinium	Katodinium glaucum	Undetermined	400	-	-	-	-	-
			Prorocentrum	Prorocentrum dentatum	HiDP	-	-	-	-	-	100
			Prorocentrum	Prorocentrum minimun	HiDP	200	100	-	-	125	-
			Prorocentrum	Prorocentrum sigmoides	HiDP	-	-	250	-	-	-
			Prorocentrum	Prorocentrum triestinum	HiDP	-	-	-	-	125	-
			Protoperidinium	Protoperidinium bipes	Undetermined	-	-	-	-	-	100
			Protoperidinium	Protoperidinium obtusum	Undetermined	100	-	-	-	-	-
			Protoperidinium	Protoperidinium pyriforme	Undetermined	-	-	-	-	375	-
			Protoperidinium	Protoperidinium sp.	Undetermined	-	100	-	400	-	-
			Polykrikos	Polykrikos schwarzi	Undetermined	-	-	-	-	500	-
			Scrippsiella	Scrippsiella trochoidea	HiDP	100	-	500	-	-	-
			Peridiniopsis	Peridiniopsis rotunda	Undetermined	100	500	-	-	-	-
			Heterocapsa	Heterocapsa circularisquama	HiDP	-	-	-	-	875	-
			Cysts	Cysts	Undetermined	500	700	500	400	-	-
			unclass	unclass	Undetermined	-	-	-	-	-	100
		Cyanophyta	Merismopedia	Merismopedia glauca	Undetermined	400	-	-	-	-	-
			Trichodesmium	Trichodesmium erythraeum	LoDP	-	-	-	-	-	4500
		Xanthophyta	Chattonella	Chattonella marina	Undetermined	200	300	-	-	375	-
		Haptophyta	Dictyocha	Dictyocha fibula	Undetermined	-	-	-	1200	-	200
			Distephanus	Distephanus speculum	Undetermined	100	-	-	-	-	-
			Phaeocystis	Phaeocystis globosa	HiDP	-	19300	9000	-	375	-
		Cryptophyta	Plagioselmis	Plagioselmis prolonga	Undetermined	-	1800	4250	400	-	-
					Phylum	Density (cells L-1)
						P1 (40°N)	P2 (39°N)	P3 (38°N)	P4 (37°N)	P5 (36°N)	P6 (35°N)
					Bacillariophyta	5600	10750	22250	94400	10875	4600
					Dinophyta	1500	1800	1500	800	2750	400
					Cyanophyta	400	0	0	0	0	4500
					Xanthophyta	200	300	0	0	375	0
					Haptophyta	100	19300	9000	1200	375	200
					Cryptophyta	0	1800	4250	400	0	0
					Sum	7800	33950	37000	96800	14375	9700
