# Supplementary material for: Water mass mixing controls methane cycling and emission in highly hydrodynamic regions of the open ocean
Source: ISME Commun. 2025 Jul 10;5(1):ycaf114. doi: 10.1093/ismeco/ycaf114 (PMC12342928; doi:10.1093/ismeco/ycaf114)
Supplement: Supplement_Table_S4_ycaf114 [file supplement_table_s4_ycaf114.xlsx]

## Sheet: Table S4
	Table S4. The methane oxidation rate in the Kuroshio and Oyashio Extension (KOE) region of the Northwest Pacific
	Station	Sampling Time		Longitude	Latitude	Water depth	Sampling Depth	Temperature	Salinity	Methane concentration	Methane oxidation rate	Methane oxidation rate constant k	BP
		(Date)	(UTC Time)	(°E)	(°N)	(m)	(m)	(˚C)	(‰)	(nmol L-1)	(nmol L-1 day-1)	(day-1)	(μg C L-1 day-1)
	D1	2021-06-11	03:48:00	135.98	29.4833	5778	5	23.56	34.6755	3.24395	0.0124884	0.00380351	7.55863
	D3	2021-05-24	13:41:45	147.6	35	5778	5	20.916	34.6782	2.94943	0.00943244	0.00321402	8.9047
	D4	2021-06-07	03:51:26	148.82	37	5372	5	18.456	34.4552	3.39133	0.00722862	0.00212998	8.22538
	D5	2021-06-01	12:40:49	150	38.93	5366	5	15.722	33.8311	3.07785	0.0195183	0.00630765	2.3515
	D5						25	15.723	34.538	3.16	0.00918699	0.000840078
	D5						75	12.356	34.358	3.29	0.00312461	0.000937986	9.27209
	D5						300	6.304	33.79	3.65	0.000482411	0.000121149	6.26951
	D5						1000	3.101	34.376	0.85	0.000199145	0.000237059	8.99443
	D5						3000	1.539	34.657	0.86	0.000210136	0.0002409	6.34253
	E2	2021-05-25	10:10:58	146.5	35.5	5344	5	20.905	34.6673	2.8	0.0112747	0.00402391	6.86745
	E4	2021-05-29	00:23:27	146.48	38.5	5338	5	17.445	34.5707	3.19239	0.0153727	0.00480622	2.51375
	E6	2021-05-26	13:05:23	147.98	37	5334	5	18.377	34.3958	3.33	0.00544047	0.00162241	9.98093
	E7	2021-05-29	10:26:05	147.98	38.5	5331	5	16.308	34.3909	3.34	0.0123416	0.00382607	11.0442
	E10	2021-06-06	02:02:53	150	35.5	5356	5	20.7459	35.0452	2.95	0.0522474	0.0177398	8.23021
	E10						50	20.5674	34.7358	4.787	0.193274	0.0383218	11.8135
	E10						100	19.1498	34.7992	4.1847	0.0979338	0.0234238
	E10						125	18.6222	34.7894	3.10055	0.025325	0.08006	10.5061
	E10						400	15.7523	34.6405	2.37778	0.038785	0.0163571	5.22129
	E11	2021-06-06	18:13:07	150	37	5352	5	21.9661	34.4965	2.99706	0.0548316	0.0177968	8.14539
	E11						55	19.9606	34.6351	3.53625	0.0201651	0.00562363	9.35154
	E11						125	17.0958	34.6696	3.92702	0.0925209	0.0449938	15.1437
	E11						150	15.9567	34.6416	4.08893	0.0677095	0.0165536
	E11						200	14.1172	34.5203	3.44121	0.0926697	0.0269348
	E11						300	10.9002	34.2245	3.31854	0.0834658	0.0244824	12.9062
	E12	2021-05-31	10:19:39	150	40	5349	5	16.688	34.1703	3.24	0.0121872	0.00375292	6.25667
	P41	2022.7.5	11:50:00	150	41	5256.4	5	16.18	33.52	3.33	0.08645	0.02559	1.64
							25	7.63	32.99	3.82	0.00718	0.00191	0.13
							50	4	33.05	4.13	0.00491	0.00119	0.38
							75	2.32	33.1	4.39	0.0034	0.00079	0.42
							100	1.86	33.17	4.17	0.0132	0.0031	0.23
							150	2.01	33.33	4.57	0.0335	0.00729	1.78
							200	2.75	33.5	3.66	0.0034	0.00093	0.89
							300	4.66	33.94	2.47	0.0033	0.00132	0.42
	P40	2022.7.5	19:12:00	150	40	4541.5	5	19.13	34.33	3.34	0.0883	0.025	1.86859
							25	16.42	34.36	3.08	0.03	Nan	2.63088
							50	14.7	34.35	3.52	0.0285	0.00815	2.2734
							75	13.26	34.3	3.39	0.0001	2e-05	2.39399
							100	11.47	34.21	3.46	0.0063	0.00184	1.87336
							150	9.46	34.12	3.51	0.0211	0.006	2.84509
							200	8.06	33.99	3.69	0.0065	0.00175	1.98292
							300	5.06	33.72	4.04	0.0143	0.00364	1.78171
	P38	2022.7.10	03:48:00	150	38	5977	5	22.63	34.49	3.23	0.0293	0.0092	8.52
							25	20.81	34.54	2.97	0.0448	0.0149	9.07
							50	19.45	34.6	3.3	0.0447	0.0133	1.89
							75	18.67	34.64	3.01	0.0395	0.0131	3.88
							100	18.25	34.73	3.67	0.0158	0.0043	2.34
							150	17.25	34.72	3.37	0.0264	0.0079	1.07
							200	16.91	34.72	3.14	0.0398	0.0126	0.99
							300	16.37	34.69	3.26	0.0415	0.0127	5.72
	P37	2022.7.10	11:48:00	150	37	5826.2	5	24.2	34.4	2.95	0.0216	0.0076	8.11
							25	23.8	34.4	3.04	0.033	0.0107	8.28
							50	21.08	34.65	3.36	0.0353	0.0105	8.78
							75	19.68	34.71	3.84	0.0484	0.0124	2.45
							100	18.99	34.73	3.7	0.0344	0.0094	2.9
							150	18.2	34.75	2.9	0.0258	0.009	4.44
							200	17.57	34.74	3.71	0.0259	0.007	2.03
							300	16.68	34.69	3.3	0.0305	0.0093	5.39
	P36	2022.7.10	23:54:00	150	36	5984	5	24.11	34.34	2.92	0.0294	0.0101	6.61
							25	22.6	34.47	3.1	0.027	0.0087	5.47
							50	20.78	34.63	3.6	0.033	0.0092	6.63
							75	19.84	34.71			0.01
							100	19.22	34.73	3.41	0.0338	0.01	5.67
							150	18.04	34.72	3.5	0.0393	0.0112	1.33
							200	17.54	34.72	3.34	0.0303	0.0089	4.75
							300	16.25	34.67	3.83	0.0614	0.0156	7.97
	P35	2022.7.11	14:20:00	150	35	6101	5	24.44	34.06	3.35	0.0512	0.015	17.82
							25	20.31	34.61	3.45	0.0539	0.0154	14.85
							50	18.56	34.67	2.98	0.0431	0.0143	15.51
							75	17.53	34.7	3.49	0.053	0.0148	4.64
							100	17.21	34.71	3.47	0.0515	0.0147	6.3
							150	16.62	34.69	3.22	0.0618	0.0189	9.31
							200	16.24	34.68	3.22	0.066	0.0199	7.93
							300	15.19	34.59	3.4	0.0584	0.017	5.86
	P34	2022.7.12	02:29:00	150	34	6042	5	23.89	34.15	2.93	0.0251	0.0086	6.18
							25	22.1	34.32	3.07	0.031	0.01	10.8
							50	19.43	34.51	3	0.0315	0.0105	6.2
							75	17.11	34.62	3.5	0.0374	0.0112	8.42
							100	16.27	34.61	3.1	0.0329	0.0105	6.52
							150	15.39	34.61	3.49	0.0416	0.0119	2.32
							200	14.8	34.54	3.54	0.0334	0.0094	4.31
							300	11.76	34.33	2.84	0.0308	0.0108	2.75
	P33	2022.7.12	13:21:00	150	33	5990	5	24.39	34.31	3	0.0293	0.0098	9.74
							25	20.81	34.59	2.86	0.0248	0.0084	13.24
							50	19.7	34.64	3.05	0.0359	0.0118	9.28
							75	18.79	34.66	3.22	0.0347	0.0107	12.41
							100	18.16	34.7	3.21	0.0339	0.0105	5.12
							150	17.26	34.72	3.18	0.0314	0.0099	11.99
							200	16.73	34.71	3.44	0.0345	0.01	17.36
							300	15.38	34.62	3.02	0.0276	0.0092	8.26
	P32	2022.7.13	00:03:00	150	32	5856	5	26.5	34.45	2.72	0.0357	0.0132	4.91
							25	23.89	34.58	3.08	0.043	0.0139	8.91
							50	20.2	34.7	3.15	0.046	0.0145	7.93
							75	18.85	34.72	3.2	0.0397	0.0124	0.54
							100	18.05	34.74	3.09	0.0299	0.0095	5.3
							150	17.42	34.73	3	0.0361	0.0121	2.72
							200	16.83	34.71	3.14	0.0371	0.0118	2.92
							300	15.16	34.65	3.23	0.0356	0.011	7.47
	P31	2022.7.13	18:18	150	31	6027	5	26.51	34.38	2.61	0.0354	0.0135	7.99
							25	23.34	34.6	2.8	0.05	0.0178	9.1
							50	19.8	34.75	2.88	0.0486	0.0169	13.33
							75	18.77	34.75	3.04	0.0225	0.008	19.13
							100	18.01	34.74	3.07	0.0373	0.0121	20.09
							150	17.35	34.74	3.09	0.0393	0.0127	21.91
							200	16.99	34.73	3.03	0.0458	0.015	25.91
							300	15.79	34.64	3.23	0.0412	0.0127	29.72
	P30	2022.7.14	09:18:00	150	30	5956.5	5	26.6	34.13	2.85	0.0399	0.014	7.91
							25	23.36	34.62	3.16	0.0456	0.0144	10.28
							50	20	34.72	2.97	0.0412	0.0137	13.42
							75	18.48	34.74	3.21	0.0398	0.0124	18.5
							100	17.86	34.74	3.05	0.0413	0.0134	17.62
							150	17.23	34.73	3.07	0.0429	0.0139	19.96
							200	16.84	34.72	3.21	0.0544	0.0167	26.13
							300	16.04	34.66	3.33	0.0551	0.0165	19.97
	D7	2022.7.4	17:24:00	151.999	42.3999	5120	5	13.38	33.16	3.43	0.0366	0.0107
							25	11.58	33.24	3.46	0.0016	0.00046
							50	3.32	33.11	4.07	0.0199	0.0049
							75	2.38	33.19	4.31	0.0249	0.0055
							100	2.94	33.3	4.39	0.0095	0.0021
							150	3.1	33.44	4.21	0.0053	0.0012
							200	3.1	33.62	3.78	0.009	0.00243
							300	3.65	33.93	2.42
	D6	2022.7.3	09:59	151.242	40.953	5618.6	5	20.43	34.33	3.97	0.0378	0.0093	3.35
							25	17.91	34.55	4.28	0.0353	0.0086	5.15
							50	16.32	34.58	3.74	0.0379	0.0101	8.73
							75	14.57	34.41	3.88	0.0377	0.0097	4.82
							100	13.72	34.47	3.14	0.0332	0.0106	3.16
							150	10.98	34.24	3.53	0.03	0.0112	2.18
							200	9.61	34.16	3.35	0.03	0.0113	3.42
							250	7.56	33.94	3.96	0.02	0.0105	6.48
							300	5.99	33.78	3.79	0.02	0.0124	0.99
	D5	2022-07-01	20:02:00	149.999	39.0161	5377.6	5	22.76	34.46	2.97	0.0715	0.0241
							25	22.57	34.45	3.79	0.0893	0.0236
							50	19.46	34.49	4.57	0.1071	0.0233
							75	17.74	34.54	4.42	0.0292	0.0065
							100	16.18	34.57	3.45	0.0498	0.0045
							150	13.4	34.46	3.8	0.017	0.0144
							200	11.78	34.38	3.08	0.0292	0.0093
							300	6.13	33.68	4.99	0.02	0.0115
	D4	2022-06-29	09:32:00	148.824	37.0115	5813.2	5	22.85	34.48	2.94	0.0429	0.0145
							25	20.19	34.56	2.85	0.0387	0.0139
							50	19.9	34.57	3.16	0.0396	0.0125
							75	19.03	34.61	2.85	0.0212	0.0076
							100	17.61	34.7	3.03	0.0299	0.0099
							150	17.2	34.72	2.84	0.0112	0.004
							200	16.88	34.72	2.99
							300	16.55	34.71	3.26	0.0007	0.0002
	D3	2022-06-28	01:29:00	147.616	35.001	5856	5	23.5	34.43	2.87	0.0712	0.0245
							25	23.31	34.43	3.16	0.0578	0.0183
							50	21.83	34.59	3.1	0.0431	0.0139
							75	20.61	34.68	3.45
							100	19.27	34.72	3.56	0.0889	0.0247
							150	18.26	34.74	3.17
							200	17.53	34.75	2.95	0.0516	0.0174
							300	16.69	34.7	3.23	0.0556	0.0173
	D2	2022-06-25	21:21	146.187	32.3822	6009.9	5	23.14	34.5	2.91	0.038	0.013
							25	21.43	34.61	2.79	0.0345	0.0123
							50	18.95	34.7	3.12	0.0375	0.012
							75	18.06	34.69	3.25	0.033	0.0102
							100	17.31	34.68	2.95	0.042	0.0142
							150	16.82	34.68	3.42	0.0041	0.0012
							200	16.12	34.67	3.35	0.0473	0.0141
							300	14.68	34.55	3.22	0.0468	0.0146
